# Supplementary material for: Progress, challenge and prospect of plant plastome annotation
Source: Front Plant Sci. 2023 May 30;14:1166140. doi: 10.3389/fpls.2023.1166140 (PMC10266425; doi:10.3389/fpls.2023.1166140)
Supplement: Supplementary Table 1 — The inferred functional domains for all PCGs occurred in seed plants, for infA in Amborella trichopoda, for chlB/L/N and psaM in Zamia furfuracea, and for remaining PCGs in Arabidopsis thaliana. [file Table_1.xlsx]

## Sheet: Table_S1
Gene_name	Locus_name	Length	Uniprot_accession	Pfam_accession_coordinate_name	Short name	Pfam_type	PDB_of_AlphaFold	Species
accD	AtCg00500	488	P56765	PF01039(260-441,Carboxyl transferase domain)	Carboxyl_trans	Family	accD_AF-P56765-F1-model_v4.pdb	Arabidopsis_thaliana
atpA	AtCg00120	507	P56757	PF02874(29-93,ATP synthase alpha/beta family, beta-barrel domain),PF00006(150-365,ATP synthase alpha/beta family, nucleotide-binding domain),PF00306(372-496,ATP synthase alpha/beta chain, C terminal domain)	ATP-synt_ab_N,ATP-synt_ab,ATP-synt_ab_C	Domain,Domain,Domain	atpA_AF-P56757-F1-model_v4.pdb	Arabidopsis_thaliana
atpB	AtCg00480	498	P19366	PF02874(23-95,ATP synthase alpha/beta family, beta-barrel domain),PF00006(152-372,ATP synthase alpha/beta family, nucleotide-binding domain)	ATP-synt_ab_N,ATP-synt_ab	Domain,Domain	atpB_AF-P19366-F1-model_v4.pdb	Arabidopsis_thaliana
atpE	AtCg00470	132	P09468	PF02823(3-81,ATP synthase, Delta/Epsilon chain, beta-sandwich domain),PF00401(86-128,ATP synthase, Delta/Epsilon chain, long alpha-helix domain)	ATP-synt_DE_N,ATP-synt_DE	Domain,Domain	atpE_AF-P09468-F1-model_v4.pdb	Arabidopsis_thaliana
atpF	AtCg00130	184	P56759	PF00430(26-156,ATP synthase B/B' CF(0))	ATP-synt_B	Unknown	atpF_AF-P56759-F1-model_v4.pdb	Arabidopsis_thaliana
atpH	AtCg00140	81	P56760	PF00137(11-73,ATP synthase subunit C)	ATP-synt_C	Family	atpH_AF-P56760-F1-model_v4.pdb	Arabidopsis_thaliana
atpI	AtCg00150	249	P56758	PF00119(43-241,ATP synthase A chain)	ATP-synt_A	Domain	atpI_AF-P56758-F1-model_v4.pdb	Arabidopsis_thaliana
ccsA	AtCg01040	328	P56770	PF01578(70-320,Cytochrome C assembly protein)	Cytochrom_C_asm	Family	ccsA_AF-P56770-F1-model_v4.pdb	Arabidopsis_thaliana
cemA	AtCg00530(ycf10)	229	P56783	PF03040(3-229,CemA family)	CemA	Family	cemA_AF-P56783-F1-model_v4.pdb	Arabidopsis_thaliana
chlB	-	513	A0A0A6Z750	PF00148(12-430,Nitrogenase component 1 type Oxidoreductase),PF08369(464-508,Proto-chlorophyllide reductase 57 kD subunit)	Oxidored_nitro,PCP_red	Domain,Family	chlB_AF-A0A0A6Z750-F1-model_v4.pdb	Zamia_furfuracea
chlL	-	290	A0A0A6Z7W1	PF00142(1-269,4Fe-4S iron sulfur cluster binding proteins, NifH/frxC family)	Fer4_NifH	Domain	chlL_AF-A0A0A6Z7W1-F1-model_v4.pdb	Zamia_furfuracea
chlN	-	461	A0A0A6Z6W0	PF00148(22-438,Nitrogenase component 1 type Oxidoreductase)	Oxidored_nitro	Domain	chlN_AF-A0A0A6Z6W0-F1-model_v4.pdb	Zamia_furfuracea
clpP	-	196	A0A1B1W4W5	PF00574(17-194,Clp protease)	CLP_protease	Domain	clpP_AF-A0A1B1W4W5-F1-model_v4.pdb	Arabidopsis_thaliana
infA	-	77	Q95GN9	PF01176(9-69,Translation initiation factor 1A / IF-1)	eIF-1a	Domain	infA_AF-Q95GN9-F1-model_v4.pdb	Amborella_trichopoda
matK	AtCg00040(ycf14)	504	P56784	PF01824(1-331,MatK/TrnK amino terminal region),PF01348(360-475,Type II intron maturase)	MatK_N,Intron_maturas2	Family,Family	matK_AF-P56784-F1-model_v4.pdb	Arabidopsis_thaliana
ndhA	AtCg01100	360	Q37165	PF00146(34-352,NADH dehydrogenase)	NADHdh	Family	ndhA_AF-Q37165-F1-model_v4.pdb	Arabidopsis_thaliana
ndhB	AtCg00890(ndhB1/ndhB-A,IRb)/AtCg01250(ndhB2/ndhB-B,IRa)	512	P0CC32/P0CC33	PF19530(18-117,NAD(P)H-quinone oxidoreductase subunit 2 N-terminal),PF00361(146-443,Proton-conducting membrane transporter)	Ndh2_N,Proton_antipo_M	Domain,Family	ndhB_AF-A0A1B1W4Z4-F1-model_v4.pdb	Arabidopsis_thaliana
ndhC	AtCg00440	120	P56751	PF00507(23-119,NADH-ubiquinone/plastoquinone oxidoreductase, chain 3)	Oxidored_q4	Family	ndhC_AF-P56751-F1-model_v4.pdb	Arabidopsis_thaliana
ndhD	AtCg01050	500	P26288	PF00361(131-415,Proton-conducting membrane transporter)	Proton_antipo_M	Family	ndhD_AF-P26288-F1-model_v4.pdb	Arabidopsis_thaliana
ndhE	AtCg01070	101	P26289	PF00420(6-95,NADH-ubiquinone/plastoquinone oxidoreductase chain 4L)	Oxidored_q2	Family	ndhE_AF-P26289-F1-model_v4.pdb	Arabidopsis_thaliana
ndhF	AtCg01010	746	P56752	PF00662(75-125,NADH-Ubiquinone oxidoreductase (complex I), chain 5 N-terminus),PF00361(141-442,Proton-conducting membrane transporter),PF01010(448-690,NADH-dehyrogenase subunit F, TMs, (complex I) C-terminus)	Proton_antipo_N,Proton_antipo_M,Proton_antipo_C	Family,Family,Family	ndhF_AF-P56752-F1-model_v4.pdb	Arabidopsis_thaliana
ndhG	AtCg01080	176	Q95695	PF00499(23-172,NADH-ubiquinone/plastoquinone oxidoreductase chain 6)	Oxidored_q3	Family	ndhG_AF-Q95695-F1-model_v4.pdb	Arabidopsis_thaliana
ndhH	AtCg01110	393	P56753	PF00346(124-393,Respiratory-chain NADH dehydrogenase, 49 Kd subunit)	Complex1_49kDa	Family	ndhH_AF-P56753-F1-model_v4.pdb	Arabidopsis_thaliana
ndhI	AtCg01090	172	P56755	PF13187(63-118,4Fe-4S dicluster domain)	Fer4_9	Family	ndhI_AF-P56755-F1-model_v4.pdb	Arabidopsis_thaliana
ndhJ	AtCg00420	158	P56754	PF00329(30-148,Respiratory-chain NADH dehydrogenase, 30 Kd subunit)	Complex1_30kDa	Family	ndhJ_AF-P56754-F1-model_v4.pdb	Arabidopsis_thaliana
ndhK	AtCg00430	225	P56756	PF01058(45-153,NADH ubiquinone oxidoreductase, 20 Kd subunit)	Oxidored_q6	Family	ndhK_AF-P56756-F1-model_v4.pdb	Arabidopsis_thaliana
petA	AtCg00540	320	P56771	PF16639(36-190,Apocytochrome F, N-terminal),PF01333(202-320,Apocytochrome F, C-terminal)	Apocytochr_F_N,Apocytochr_F_C	Domain,Domain	petA_AF-P56771-F1-model_v4.pdb	Arabidopsis_thaliana
petB	AtCg00720	215	P56773	PF00033(22-210,Cytochrome b/b6/petB)	Cytochrome_B	Domain	petB_AF-P56773-F1-model_v4.pdb	Arabidopsis_thaliana
petD	AtCg00730	160	P56774	PF00032(65-153,Cytochrome b(C-terminal)/b6/petD)	Cytochrom_B_C	Domain	petD_AF-P56774-F1-model_v4.pdb	Arabidopsis_thaliana
petG	AtCg00600	37	P56775	PF02529(1-36,Cytochrome B6-F complex subunit 5)	PetG	Family	petG_AF-P56775-F1-model_v4.pdb	Arabidopsis_thaliana
petL	AtCg00590	31	P56776	PF05115(1-31,Cytochrome B6-F complex subunit VI (PetL))	PetL	Family	petL_AF-P56776-F1-model_v4.pdb	Arabidopsis_thaliana
petN	AtCg00210(ycf6)	29	P61039	PF03742(1-29,PetN)	PetN	Family	petN_AF-P61039-F1-model_v4.pdb	Arabidopsis_thaliana
psaA	AtCg00350	750	P56766	PF00223(32-744,Photosystem I psaA/psaB protein)	PsaA_PsaB	Family	psaA_AF-P56766-F1-model_v4.pdb	Arabidopsis_thaliana
psaB	AtCg00340	734	P56767	PF00223(8-727,Photosystem I psaA/psaB protein)	PsaA_PsaB	Family	psaB_AF-P56767-F1-model_v4.pdb	Arabidopsis_thaliana
psaC	AtCg01060	81	P62090	PF14697(5-65,4Fe-4S dicluster domain)	Fer4_21	Domain	psaC_AF-P62090-F1-model_v4.pdb	Arabidopsis_thaliana
psaI	AtCg00510	37	P56768	PF00796(7-31,Photosystem I reaction centre subunit VIII)	PSI_8	Family	psaI_AF-P56768-F1-model_v4.pdb	Arabidopsis_thaliana
psaJ	AtCg00630	44	P56769	PF01701(1-37,Photosystem I reaction centre subunit IX / PsaJ)	PSI_PsaJ	Family	psaJ_AF-P56769-F1-model_v4.pdb	Arabidopsis_thaliana
psaM	-	32	A0A0H5AWZ5	PF07465(4-32,Photosystem I protein M (PsaM))	PsaM	Family	psaM_AF-A0A0H5AWZ5-F1-model_v4.pdb	Zamia_furfuracea
psbA	AtCg00020	353	P83755	PF00124(28-327,Photosynthetic reaction centre protein)	Photo_RC	Family	psbA_AF-P83755-F1-model_v4.pdb	Arabidopsis_thaliana
psbB	AtCg00680	508	P56777	PF00421(1-500,Photosystem II protein)	PSII	Family	psbB_AF-P56777-F1-model_v4.pdb	Arabidopsis_thaliana
psbC	AtCg00280	473	P56778	PF00421(31-469,Photosystem II protein)	PSII	Family	psbC_AF-P56778-F1-model_v4.pdb	Arabidopsis_thaliana
psbD	AtCg00270	353	P56761	PF00124(29-318,Photosynthetic reaction centre protein)	Photo_RC	Family	psbD_AF-P56761-F1-model_v4.pdb	Arabidopsis_thaliana
psbE	AtCg00580	83	P56779	PF00283(6-34,Cytochrome b559, alpha (gene psbE) and beta (gene psbF)subunits),PF00284(42-79,Lumenal portion of Cytochrome b559, alpha (gene psbE) subunit)	Cytochrom_B559,Cytochrom_B559a	Family,Family	psbE_AF-P56779-F1-model_v4.pdb	Arabidopsis_thaliana
psbF	AtCg00570	39	P62095	PF00283(1-29,Cytochrome b559, alpha (gene psbE) and beta (gene psbF)subunits)	Cytochrom_B559	Family	psbF_AF-P62095-F1-model_v4.pdb	Arabidopsis_thaliana
psbH	AtCg00710	73	P56780	PF00737(16-67,Photosystem II 10 kDa phosphoprotein)	PsbH	Family	psbH_AF-P56780-F1-model_v4.pdb	Arabidopsis_thaliana
psbI	AtCg00080	36	P62100	PF02532(1-35,Photosystem II reaction centre I protein (PSII 4.8 kDa protein))	PsbI	Family	psbI_AF-P62100-F1-model_v4.pdb	Arabidopsis_thaliana
psbJ	AtCg00550	40	P56781	PF01788(3-40,PsbJ)	PsbJ	Family	psbJ_AF-P56781-F1-model_v4.pdb	Arabidopsis_thaliana
psbK	AtCg00070	61	P56782	PF02533(21-61,Photosystem II 4 kDa reaction centre component)	PsbK	Family	psbK_AF-P56782-F1-model_v4.pdb	Arabidopsis_thaliana
psbL	AtCg00560	38	P60129	PF02419(3-38,PsbL protein)	PsbL	Family	psbL_AF-P60129-F1-model_v4.pdb	Arabidopsis_thaliana
psbM	AtCg00220	34	P62109	PF05151(1-31,Photosystem II reaction centre M protein (PsbM))	PsbM	Family	psbM_AF-P62109-F1-model_v4.pdb	Arabidopsis_thaliana
psbN	AtCg00700	43	P62113	PF02468(1-43,Photosystem II reaction centre N protein (psbN))	PsbN	Family	psbN_AF-P62113-F1-model_v4.pdb	Arabidopsis_thaliana
psbT	AtCg00690	33	P61839	PF01405(1-29,Photosystem II reaction centre T protein)	PsbT	Family	psbT_AF-P61839-F1-model_v4.pdb	Arabidopsis_thaliana
psbZ	AtCg00300	62	P56790	PF01737(5-61,YCF9)	Ycf9	Family	psbZ_AF-P56790-F1-model_v4.pdb	Arabidopsis_thaliana
rbcL	AtCg00490	479	O03042	PF02788(24-144,Ribulose bisphosphate carboxylase large chain, N-terminal domain),PF00016(154-462,Ribulose bisphosphate carboxylase large chain, catalytic domain)	RuBisCO_large_N,RuBisCO_large	Domain,Domain	rbcL_AF-O03042-F1-model_v4.pdb	Arabidopsis_thaliana
rpl2	AtCg00830(IRb)/AtCg01310(IRa)	274	A0A1B1W512	PF00181(40-116,Ribosomal Proteins L2, RNA binding domain),PF03947(123-249,Ribosomal Proteins L2, C-terminal domain)	Ribosomal_L2,Ribosomal_L2_C	Domain,Domain	rpl2_AF-A0A1B1W512-F1-model_v4.pdb	Arabidopsis_thaliana
rpl14	AtCg00780	122	P56792	PF00238(1-122,Ribosomal protein L14p/L23e)	Ribosomal_L14	Domain	rpl14_AF-P56792-F1-model_v4.pdb	Arabidopsis_thaliana
rpl16	AtCg00790	135	P56793	PF00252(4-132,Ribosomal protein L16p/L10e)	Ribosomal_L16	Domain	rpl16_AF-P56793-F1-model_v4.pdb	Arabidopsis_thaliana
rpl20	AtCg00660	117	P56794	PF00453(3-108,Ribosomal protein L20)	Ribosomal_L20	Family	rpl20_AF-P56794-F1-model_v4.pdb	Arabidopsis_thaliana
rpl22	AtCg00810	160	P56795	PF00237(17-118,Ribosomal protein L22p/L17e)	Ribosomal_L22	Domain	rpl22_AF-P56795-F1-model_v4.pdb	Arabidopsis_thaliana
rpl23	AtCg00840(IRb)/AtCg01300(IRa)	93	P61845	PF00276(4-85,Ribosomal protein L23)	Ribosomal_L23	Family	rpl23_AF-P61845-F1-model_v4.pdb	Arabidopsis_thaliana
rpl32	AtCg01020	52	P61847	PF01783(2-23,Ribosomal L32p protein family)	Ribosomal_L32p	Family	rpl32_AF-P61847-F1-model_v4.pdb	Arabidopsis_thaliana
rpl33	AtCg00640	66	P56796	PF00471(9-65,Ribosomal protein L33)	Ribosomal_L33	Family	rpl33_AF-P56796-F1-model_v4.pdb	Arabidopsis_thaliana
rpl36	AtCg00760	37	P62117	PF00444(1-37,Ribosomal protein L36)	Ribosomal_L36	Domain	rpl36_AF-P62117-F1-model_v4.pdb	Arabidopsis_thaliana
rpoA	AtCg00740	329	P56762	PF01193(35-65,169-224,RNA polymerase Rpb3/Rpb11 dimerisation domain),PF01000(66-158,RNA polymerase Rpb3/RpoA insert domain),PF03118(263-327,Bacterial RNA polymerase, alpha chain C terminal domain)	RNA_pol_L,RNA_pol_A_bac,RNA_pol_A_CTD	Domain,Domain,Domain	rpoA_AF-P56762-F1-model_v4.pdb	Arabidopsis_thaliana
rpoB	AtCg00190	1072	P50546	PF04563(17-128,316-362,RNA polymerase beta subunit),PF04561(129-315,RNA polymerase Rpb2, domain 2),PF04565(376-444,RNA polymerase Rpb2, domain 3),PF00562(582-981,RNA polymerase Rpb2, domain 6),PF04560(983-1058,RNA polymerase Rpb2, domain 7)	RNA_pol_Rpb2_1,RNA_pol_Rpb2_2,RNA_pol_Rpb2_3, RNA_pol_Rpb2_6,RNA_pol_Rpb2_7	Family,Domain,Domain,Domain,Domain	rpoB_AF-P50546-F1-model_v4.pdb	Arabidopsis_thaliana
rpoC1	AtCg00180	680	P56763	PF04997(8-371,RNA polymerase Rpb1, domain 1),PF00623(373-421,430-513,RNA polymerase Rpb1, domain 2)	RNA_pol_Rpb1_1,RNA_pol_Rpb1_2	Domain,Domain	rpoC1_AF-P56763-F1-model_v4.pdb	Arabidopsis_thaliana
rpoC2	AtCg00170	1376	P56764	PF05000(95-157,RNA polymerase Rpb1, domain 4),PF04998(172-367,1188-1275,RNA polymerase Rpb1, domain 5)	RNA_pol_Rpb1_4,RNA_pol_Rpb1_5	Domain,Domain	rpoC2_AF-P56764-F1-model_v4.pdb	Arabidopsis_thaliana
rps2	AtCg00160	236	P56797	PF00318(13-228,Ribosomal protein S2)	Ribosomal_S2	Family	rps2_AF-P56797-F1-model_v4.pdb	Arabidopsis_thaliana
rps3	AtCg00800	218	P56798	PF00189(131-213,Ribosomal protein S3, C-terminal domain)	Ribosomal_S3_C	Domain	rps3_AF-P56798-F1-model_v4.pdb	Arabidopsis_thaliana
rps4	AtCg00380	201	P56799	PF00163(3-88,Ribosomal protein S4/S9 N-terminal domain),PF01479(89-136,S4 domain)	Ribosomal_S4,S4	Family,Domain	rps4_AF-P56799-F1-model_v4.pdb	Arabidopsis_thaliana
rps7	AtCg00900(rps7-A/rps7-1,IRb)/AtCg01240(rps7-B/rps7-2,IRa)	155	P61841	PF00177(1-149,Ribosomal protein S7p/S5e)	Ribosomal_S7	Domain	rps7_AF-P61841-F1-model_v4.pdb	Arabidopsis_thaliana
rps8	AtCg00770	134	P56801	PF00410(4-134,Ribosomal protein S8)	Ribosomal_S8	Domain	rps8_AF-P56801-F1-model_v4.pdb	Arabidopsis_thaliana
rps11	AtCg00750	138	P56802	PF00411(28-137,Ribosomal protein S11)	Ribosomal_S11	Family	rps11_AF-P56802-F1-model_v4.pdb	Arabidopsis_thaliana
rps12	AtCg00065(exon1,LSC)+AtCg01230(exon2,IRb),AtCg00065(exon1,LSC)+AtCg00905(exon3,IRa);rps12-A(rps12A in LSC + rps12B in IRb),rps12-B(rps12A in LSC + rps12C in IRa)	123	P62126	PF00164(13-123,Ribosomal protein S12/S23)	Ribosom_S12_S23	Family	rps12_AF-P62126-F1-model_v4.pdb	Arabidopsis_thaliana
rps14	AtCg00330	100	P56804	PF00253(46-99,Ribosomal protein S14p/S29e)	Ribosomal_S14	Family	rps14_AF-P56804-F1-model_v4.pdb	Arabidopsis_thaliana
rps15	AtCg01120	88	P56805	PF00312(11-83,Ribosomal protein S15)	Ribosomal_S15	Domain	rps15_AF-P56805-F1-model_v4.pdb	Arabidopsis_thaliana
rps16	AtCg00050	79	P56806	PF00886(8-64,Ribosomal protein S16)	Ribosomal_S16	Family	rps16_AF-P56806-F1-model_v4.pdb	Arabidopsis_thaliana
rps18	AtCg00650	101	P56807	PF01084(26-75,Ribosomal protein S18)	Ribosomal_S18	Family	rps18_AF-P56807-F1-model_v4.pdb	Arabidopsis_thaliana
rps19	AtCg00820	92	P56808	PF00203(3-83,Ribosomal protein S19)	Ribosomal_S19	Domain	rps19_AF-P56808-F1-model_v4.pdb	Arabidopsis_thaliana
ycf1	AtCg01000(TIC214/ycf1-A,IRb),AtCg01130(TIC214/ycf1-B,IRa)	1786	P56785	PF05758(22-910,Ycf1)	Ycf1	Family	ycf1_TIC214_AF-P56785-F1-model_v4.pdb	Arabidopsis_thaliana
ycf2	AtCg00860(ycf2-A/ycf2-1,IRb),AtCg01280(ycf2-B/ycf2-2,IRa)	2294	P56786	PF05695(1-1494,Plant protein of unknown function (DUF825)),PF00004(1644-1815,ATPase family associated with various cellular activities (AAA))	DUF825,AAA	Family,Domain	ycf2_AF-P56786-F1-model_v4.pdb	Arabidopsis_thaliana
ycf3	AtCg00360	168	P61843	PF00515(73-103,Tetratricopeptide repeat)	TPR_1	Repeat	ycf3_AF-P61843-F1-model_v4.pdb	Arabidopsis_thaliana
ycf4	AtCg00520	184	P56788	PF02392(7-182,Ycf4)	Ycf4	Family	ycf4_AF-P56788-F1-model_v4.pdb	Arabidopsis_thaliana
